# Supplementary material for: A Depletion of Stop Codons in lincRNA is Owing to Transfer of Selective Constraint from Coding Sequences
Source: Mol Biol Evol. 2019 Dec 16;37(4):1148–64. doi: 10.1093/molbev/msz299 (PMC7086181; doi:10.1093/molbev/msz299)
Supplement: msz299-Supplementary_Data [file msz299-supplementary_data.zip]

Archive with 3 entries (2 files):
- msz299-Suppl_Data/
- msz299-Suppl_Data/Supplementary Tables.xlsx
- msz299-Suppl_Data/Supplementary Texts.pdf
