# Supplementary material for: A Depletion of Stop Codons in lincRNA is Owing to Transfer of Selective Constraint from Coding Sequences
Source: Mol Biol Evol. 2019 Dec 16;37(4):1148–64. doi: 10.1093/molbev/msz299 (PMC7086181; doi:10.1093/molbev/msz299)
Supplement: msz299-Supplementary_Data [file msz299-supplementary_data.zip › msz299-Suppl_Data/Supplementary Tables.xlsx]

## Sheet: Supplementary Table 1
Stop codon densities in the lincRNA set after ESE hits have been removed compared with randomly shuffled remaining hits
run_number	seq_count	gc	density	median_simulated_density	fold_enrichment	p_value
1	1919	0.440284	0.12319	0.106282	0.159359	0.000999001
2	1919	0.441847	0.122816	0.105907	0.15961	0.000999001
3	1919	0.440283	0.123653	0.106519	0.160702	0.000999001
4	1919	0.439897	0.123718	0.106577	0.160916	0.000999001
5	1919	0.439841	0.123686	0.106557	0.160732	0.000999001
6	1919	0.441027	0.123437	0.106263	0.161373	0.000999001
7	1919	0.440328	0.123799	0.106568	0.16155	0.000999001
8	1919	0.440572	0.124039	0.106524	0.164503	0.000999001
9	1919	0.441516	0.12289	0.105938	0.159745	0.000999001
10	1919	0.439615	0.123762	0.10666	0.160419	0.000999001

## Sheet: Supplementary Table 2
Per motif per 1000bp frequencies of stop and non-stop codon containing INT3 ESEs in protein-coding coding exons
Stop codon containing motifs per motif per 1000 bp sequence hits
run	NMH	median_sim_NMH	NMH_empirical_p
1	0.928821	0.646959	0.00899101
2	0.929441	0.649475	0.00899101
3	0.928461	0.647646	0.00899101
4	0.92722	0.646902	0.00699301
5	0.931235	0.651213	0.00899101
6	0.931834	0.649576	0.00899101
7	0.928513	0.647185	0.00899101
8	0.928215	0.648942	0.00899101
9	0.929199	0.648435	0.00899101
10	0.924329	0.648209	0.00899101
Non stop codon containing motifs per motif per 1000 bp sequence hits
run	NMH	median_sim_NMH	NMH_empirical_p
1	0.595695	0.464724	0.000999001
2	0.594913	0.464188	0.000999001
3	0.594173	0.464286	0.000999001
4	0.593101	0.462918	0.000999001
5	0.596339	0.465937	0.000999001
6	0.595711	0.465368	0.000999001
7	0.59578	0.464728	0.000999001
8	0.594659	0.463949	0.000999001
9	0.594954	0.464334	0.000999001
10	0.596434	0.465236	0.000999001
Normalised hit ratios stop codon:non stop codon
run	NMH_ratio	median_sim_NMH_ratio	NMH_ratio_empirical_p
1	1.55922	1.39903	0.257742
2	1.56231	1.40639	0.261738
3	1.56261	1.40243	0.257742
4	1.56334	1.40345	0.255744
5	1.56159	1.40301	0.257742
6	1.56424	1.40366	0.255744
7	1.55848	1.40182	0.25974
8	1.56092	1.40697	0.263736
9	1.5618	1.4033	0.257742
10	1.54976	1.39896	0.265734

## Sheet: Supplementary Table 3
Stop codon densities in the lincRNA set compared with randomly shuffled null sequences for the Cabili dataset
run_number	seq_count	gc	density	median_simulated_density	fold_enrichment	p_value
1	1919	0.466235	0.129712	0.154871	-0.162468	0.000999001
2	1919	0.465943	0.129827	0.155138	-0.163116	0.000999001
3	1919	0.466309	0.129449	0.1545	-0.162161	0.000999001
4	1919	0.466444	0.129715	0.154827	-0.162261	0.000999001
5	1919	0.465748	0.130443	0.155268	-0.160036	0.000999001
6	1919	0.466209	0.129825	0.154916	-0.161978	0.000999001
7	1919	0.466182	0.129642	0.154977	-0.163558	0.000999001
8	1919	0.466226	0.130267	0.155048	-0.159807	0.000999001
9	1919	0.466381	0.129529	0.154749	-0.162978	0.000999001
10	1919	0.466035	0.129819	0.155063	-0.1628	0.000999001

## Sheet: Supplementary Table 4
Stop codon density within gene comparisons for the lincRNA set compared with randomly shuffled null sequences for the Cabili dataset
run_number	data_points	depletions	depletions_binomial_p	significant_depletions	significant_depletions_binomial_p
1	1919	1528	0	493	1.23e-200
2	1919	1527	0	502	4.78e-208
3	1919	1522	0	494	1.87e-201
4	1919	1530	0	496	4.27e-203
5	1919	1527	0	492	8.07e-200
6	1919	1533	0	493	1.23e-200
7	1919	1530	0	487	9.46e-196
8	1919	1523	0	493	1.23e-200
9	1919	1528	0	497	6.43e-204
10	1919	1523	0	501	3.22e-207

## Sheet: Supplementary Table 5
Stop codon densities in the Cabili lincRNA set compared with randomly shuffled for all genes
run_number	seq_count	gc	density	median_simulated_density	fold_enrichment	p_value
1	4646	0.460514	0.134833	0.158469	-0.149157	0.000999001

## Sheet: Supplementary Table 6
Stop codon densities in the lincRNA set compared with randomly shuffled null sequences for the GENCODE CLS sequences
run_number	seq_count	gc	density	median_simulated_density	fold_enrichment	p_value
1	456	0.474843	0.127874	0.153965	-0.169338	0.000999
2	456	0.474226	0.129263	0.154265	-0.162123	0.000999
3	456	0.474458	0.1285	0.153938	-0.165245	0.000999
4	456	0.473081	0.129219	0.154793	-0.165166	0.000999
5	456	0.472917	0.129586	0.155042	-0.164274	0.000999
6	456	0.474643	0.128819	0.154075	-0.164024	0.000999
7	456	0.473543	0.128916	0.15446	-0.16511	0.000999
8	456	0.473666	0.129249	0.154502	-0.163652	0.000999
9	456	0.47385	0.129597	0.154467	-0.160923	0.000999
10	456	0.474206	0.128569	0.15418	-0.166261	0.000999

## Sheet: Supplementary Table 7
Stop codon density within gene comparisons for the lincRNA set compared with randomly shuffled null sequences for GENCODE CLS sequences
run_number	data_points	depletions	depletions_binomial_p	significant_depletions	significant_depletions_binomial_p
1	456	416	0	206	2.33e-139
2	456	417	0	205	3.64e-138
3	456	417	0	208	9.33e-142
4	456	414	0	206	2.33e-139
5	456	416	0	204	5.63e-137
6	456	416	0	202	1.31e-134
7	456	417	0	208	9.33e-142
8	456	421	0	200	2.95e-132
9	456	417	0	211	2.21e-145
10	456	422	0	199	4.36e-131

## Sheet: Supplementary Table 8
Stop codon densities upstream of the first ATG, where the minimum upstream threshold is the minimum number of nucleotides required in the 5' UTR
minimum_upstream_threshold	real_density	median_sim_density	p_value
10	0.0930012	0.117035	0.000999
20	0.0919845	0.116453	0.000999
30	0.0915837	0.116753	0.000999
40	0.0911203	0.115796	0.000999
50	0.0901539	0.115016	0.000999
60	0.0884061	0.1135	0.000999
70	0.0878909	0.112817	0.000999
80	0.085024	0.110615	0.000999
90	0.0826739	0.108649	0.000999
100	0.0813487	0.106778	0.000999

## Sheet: Supplementary Table 9
Stop codon densities in the Cabili lincRNA set after predicted hits to motifs in the combined ESE motif set have been removed compared with simulated ESE motifs
run_number	seq_count	gc	density	median_simulated_density	fold_enrichment	p_value
1	1919	0.441388	0.123286	0.110689	0.115625	0.002997
2	1919	0.440182	0.123806	0.111079	0.114254	0.003996
3	1919	0.440978	0.123207	0.111259	0.109661	0.000999001
4	1919	0.439748	0.123925	0.111246	0.113989	0.003996
5	1919	0.43957	0.124116	0.111729	0.11263	0.002997
6	1919	0.440571	0.123849	0.111159	0.114606	0.00599401
7	1919	0.439812	0.123972	0.111199	0.113967	0.001998
8	1919	0.440334	0.123567	0.111066	0.112232	0.001998
9	1919	0.441144	0.123596	0.110962	0.115371	0.002997
10	1919	0.441489	0.1236	0.111178	0.113801	0.00599401

## Sheet: Supplementary Table 10
Per motif per 1000 bp frequencies of stop and non-stop codon containing INT3 ESEs in Cabili lincRNA sequences
Stop codon containing motifs per motif per 1000 bp sequence hits
run	NMH	median_sim_NMH	NMH_empirical_p
1	0.464434	0.409407	0.112887
2	0.465823	0.410836	0.114885
3	0.466692	0.414969	0.126873
4	0.466594	0.410745	0.113886
5	0.466062	0.414257	0.126873
6	0.465445	0.414399	0.128871
7	0.466035	0.410681	0.115884
8	0.467188	0.411298	0.112887
9	0.466808	0.410819	0.110889
10	0.466141	0.41529	0.130869
Non-stop codon containing motifs per motif per 1000 bp sequence hits
run	NMH	median_sim_NMH	NMH_empirical_p
1	0.489234	0.449868	0.0549451
2	0.491275	0.451291	0.0509491
3	0.491398	0.451665	0.0539461
4	0.492352	0.451865	0.0509491
5	0.491326	0.451346	0.0539461
6	0.491196	0.451436	0.0529471
7	0.492617	0.452437	0.0529471
8	0.492353	0.452138	0.0519481
9	0.491746	0.451804	0.0519481
10	0.491709	0.451914	0.0539461
Normalised hit ratios stop codon:non stop codon
run	NMH_ratio	median_sim_NMH_ratio	NMH_ratio_empirical_p
1	0.94931	0.904688	0.656344
2	0.948192	0.90397	0.649351
3	0.949723	0.91279	0.623377
4	0.947685	0.903902	0.649351
5	0.948579	0.911529	0.62038
6	0.947574	0.91292	0.619381
7	0.94604	0.902493	0.65035
8	0.948888	0.90332	0.657343
9	0.949286	0.904	0.656344
10	0.948002	0.912533	0.617383
All motifs combined per motif per 1000bp sequence hits
run	NMH	median_sim_NMH	NMH_empirical_p
1	0.486577	0.444838	0.038961
2	0.488548	0.446162	0.037962
3	0.48875	0.447348	0.037962
4	0.489592	0.44664	0.037962
5	0.488619	0.4471	0.037962
6	0.488437	0.446995	0.037962
7	0.489769	0.44725	0.037962
8	0.489657	0.44734	0.037962
9	0.489074	0.446649	0.037962
10	0.48897	0.447595	0.037962

[truncated: 1 more sheets: Supplementary Table 11]
